# Supplementary material for: The Extracellular Matrix Regulates Invasion in Fusion-Negative Rhabdomyosarcoma via YAP–PIEZO1 Signaling Axis
Source: Cancers (Basel). 2026 Mar 4;18(5):827. doi: 10.3390/cancers18050827 (PMC12984940; doi:10.3390/cancers18050827)
Supplement: Supplementary file 1 [file cancers-18-00827-s001.zip]

Archive with 1 entries (1 files):
- cancers-4100109-supplementary.pdf
